# Supplementary material for: Frequency of relapse for severe acute malnutrition and associated factors among under five children admitted to health facilities in Hadiya Zone, South Ethiopia
Source: PLoS One. 2021 Mar 25;16(3):e0249232. doi: 10.1371/journal.pone.0249232 (PMC7993841; doi:10.1371/journal.pone.0249232)
Supplement: S1 Data — (ZIP) [file pone.0249232.s001.zip]

Archive with 1 entries (1 files):
- plos.sav
